# Supplementary material for: Cytokinesis in vertebrate cells initiates by contraction of an equatorial actomyosin network composed of randomly oriented filaments
Source: eLife. 2017 Nov 6;6:e30867. doi: 10.7554/eLife.30867 (PMC5673306; doi:10.7554/eLife.30867)
Supplement: Source code 1. [file elife-30867-code1.zip]

Archive with 22 entries (21 files):
- bkgCorrectionRedGreenOutsideInside.m
- __MACOSX/
- __MACOSX/._bkgCorrectionRedGreenOutsideInside.m
- closeLogWindow.ijm
- __MACOSX/._closeLogWindow.ijm
- doChromatinChromatinDistance.m
- __MACOSX/._doChromatinChromatinDistance.m
- doSortChromatinPositions.m
- __MACOSX/._doSortChromatinPositions.m
- getSplineCoordinates.ijm
- Main_A_selectAndReformatData.m
- __MACOSX/._Main_A_selectAndReformatData.m
- Main_B_SegmentCellAndMeasureIntensities.m
- __MACOSX/._Main_B_SegmentCellAndMeasureIntensities.m
- normalizedImage.m
- reUseMLCIIB_EGFP_SiRActin_cell7_doubleBkg.m~
- saveMacro.ijm
- splitFurrowsCleavageFurrow.m
- __MACOSX/._splitFurrowsCleavageFurrow.m
- tiffread30.m
- __MACOSX/._tiffread30.m
- tiffwrite_mat.m
