# Supplementary material for: Cytokinesis in vertebrate cells initiates by contraction of an equatorial actomyosin network composed of randomly oriented filaments
Source: eLife. 2017 Nov 6;6:e30867. doi: 10.7554/eLife.30867 (PMC5673306; doi:10.7554/eLife.30867)
Supplement: Source code 1. [file elife-30867-code1.zip › doChromatinChromatinDistance.m]

function [cChromatin1 rChromatin1 cChromatin2 rChromatin2] = doChromatinChromatinDistance(imgMid)

            
   %MIJ.setRoi( [ cChromatin1(lauf); rChromatin1(lauf)], ij.gui.Roi.POINT);
   %             k = waitforbuttonpress 
   %             coords =    MIJ.getRoi(1);
                   
    %          cChromatin1(lauf) = coords(1);
    %          rChromatin1(lauf) = coords(2);
            
    %              MIJ.setRoi( [ cChromatin2(lauf); rChromatin2(lauf)], ij.gui.Roi.POINT);
    %            k = waitforbuttonpress 
    %            coords =    MIJ.getRoi(1);
                   
    %           cChromatin2(lauf) = coords(1);
    %            rChromatin2(lauf) = coords(2);

    %            MIJ.run('closeAllWindows');
%imgMid = greenStack;

imgFunc = imgMid(:,:,1);

[mm nn pp] = size(imgFunc)
AxisDiam = 1;


  flipMarker = 0;
  ellipseOrientation = [];
  ellipseOrientationStore =[];
  chromatin1 ={};
  chromatin2 = {};
  
for lauf= 1:pp
    
   % imshow(imgMid(:,:,lauf),[])
    %hold on
    %plot(center(1),center(2),'x')
   
     
    G1 = fspecial('gaussian',[25 25],15);
    imgFilter = imfilter(imgFunc(:,:,lauf),G1,'same');
    BW2 = edge(imgFilter,'canny',0.3,6);
    BW2 = bwmorph(BW2,'bridge',8);
    imshow(BW2)
    
    ccc = regionprops(BW2,'all');
    [structLength, tmp] = size(ccc)
    idxRun = 1;
    if structLength > 2
        
        for funcRun = 1:structLength
            if ccc(funcRun).Area > 500  
            elseif  ccc(funcRun).Area < 50
            else
                cc(idxRun) = ccc(funcRun)
                idxRun = idxRun+1;
            end
            
        end
        
    end
    
    if structLength == 2
        
        cc = ccc;
        
    end
    
    if structLength == 1
        
        cc(2) = ccc(1);
        
    end
        
    
 [first_css, second_css] = doCalculateCenter(cc(1).PixelList ,cc(2).PixelList,BW2,imgFunc(:,:,lauf))
    
    cChromatin1 = first_css.WeightedCentroid(2)
    rChromatin1 = first_css.WeightedCentroid(1)
    
    cChromatin2 = second_css.WeightedCentroid(2)
    rChromatin2 = second_css.WeightedCentroid(1)
    
    
    axisRatio = cc(1).MajorAxisLength/cc(1).MinorAxisLength
  
    imshow(BW2)
    
    
    
    %%%%% This section was implemented to correctly segment early
    %%%%% anaphases. Chromatin may be connected but 95% percent of the mass
    %%%%% is separated. A Big smoothing will identify a single object,
    %%%%% which can be correctly split.
    
    if axisRatio < 1.2 && structLength > 1
            
            imshow(imgFilter,[])
            G = fspecial('gaussian',[80 80],25);
            imgFilter = imfilter(imgFunc(:,:,lauf),G,'same');
            BW2 = edge(imgFilter,'canny',0.4,10);
            ccc = regionprops(BW2,'all');
            structLength = length(ccc);
            
             ccc = regionprops(BW2,'all');
    [structLength, tmp] = size(ccc)
    idxRun = 1;
    if structLength > 2
        
        for funcRun = 1:structLength
            if ccc(funcRun).Area > 500  
            elseif  ccc(funcRun).Area < 50
            else
                cc(idxRun) = ccc(funcRun)
                idxRun = idxRun+1;
            end
            
        end
        
    end
            
    end
    
    
    
    
    
    
    structLength  =cc;
end
    
    %%%%% This section splits a single object into two. A large gaussian is
    %%%%% applied to smooth out the objects. Decision is made upon the axis
    %%%%% ratio (not elongated any more and the number of identified
    %%%%% objects.
%     
%     if axisRatio < 1.6 && structLength == 1
%   
%             imshow(imgFilter,[])
%             G = fspecial('gaussian',[80 80],25);
%             imgFilter = imfilter(imgFunc(:,:,lauf),G,'same');
%             BW2 = edge(imgFilter,'canny',0.4,10);
%             ccc = regionprops(BW2,'all');
% 
% 
%             %k=1
%             imshow(BW2)
%             %hold on
%             %plot(ccc(k).Centroid(1),ccc(k).Centroid(2),'xr')
%             %imshow(imgFunc(:,:,lauf),[])
% 
% 
%             %%%%%%% Dilation and erosion is required to close gaps in the outline
%           %  
%            %se = strel('disk',6);
% 
%           % BW3 = imdilate(BW2,se);
% 
%            % BW4 = imerode(BW3,se,6);
%            % BW4 = BW2;
% 
% 
%             %%%%% Deterimine the ellipse orientation 1 = vertical 0 =  horizontal
% 
%                     if abs(cc(1).Orientation) > 40 
% 
% 
%                         ellipseOrientation = 1;
% 
% 
%                     else
% 
% 
%                         ellipseOrientation = 0;
% 
% 
%                     end
% 
%                     %%%%%% Test whether ellipse has been flipped, if ellipse is
%                     %%%%%% flipped between consecutive frames the old orientation
%                     %%%%%% will be used. This anticipates that chromatin orientation should
%                     %%%%%% not change during cytokinesis.
% 
%                     varCheck = isempty(ellipseOrientationStore);
% 
%                     if varCheck == 0 
%                         if ellipseOrientation == ellipseOrientationStore
% 
%                         else
% 
%                             ellipseOrientation = ellipseOrientationStore
%                             cc(1).Orientation = orientationStore
%                             flipMarker = 1
%                         end
%                     end
% 
% 
% 
% 
%             %plot(cc(1).Centroid(1),cc(1).Centroid(2),'x')
%             %plot(cc(2).Centroid(1),cc(2).Centroid(2),'x')
% 
%            %  if axisRatio < 1.6
% 
%                     %%%%% split chromatin along the long axis of the ellipse
% 
% 
% 
%                     [B_FirstBoundary,B_SecondBoundary] = doSplitChromatin(cc(1),BW2,flipMarker);
%                     [first_css, second_css] = doCalculateCenter(B_FirstBoundary,B_SecondBoundary,BW2,imgFunc(:,:,lauf))
%                       close all
% 
%                     h= figure(1)
%                     imshow(imgFunc(:,:,lauf),[])
%                     hold on
%                     plot(first_css.WeightedCentroid(1),first_css.WeightedCentroid(2),'xr')
%                     plot(second_css.WeightedCentroid(1),second_css.WeightedCentroid(2),'xb') 
%             
%             chromatin1{lauf} = first_css.WeightedCentroid;
%          
%             chromatin2{lauf} = second_css.WeightedCentroid;
%             
%             
% 
% 
%                           print(h,'-dpdf', [num2str(lauf),'_Chromatin.pdf']);  
% 
%                     close all
% 
%                       orientationStore = cc.Orientation;
%                       centerStore = cc.Centroid;
% 
% 
%                          orientationStore = cc(1).Orientation;
%                          ellipseOrientationStore = ellipseOrientation;
% 
%                          flipMarker = 0
%                          
%     else
%         %%%%% Orientation of the chromatin is identified and stored.
%         %%%%% Orientations are grouped to horizontal and vertical.
%         
%                     if abs(cc(1).Orientation) > 40 
% 
% 
%                         ellipseOrientation = 1;
% 
% 
%                     else
% 
% 
%                         ellipseOrientation = 0;
% 
% 
%                     end
% 
%                     %%%%%% Test whether ellipse has been flipped, if ellipse is
%                     %%%%%% flipped between consecutive frames the old orientation
%                     %%%%%% will be used. This anticipates that chromatin orientation should
%                     %%%%%% not change during cytokinesis.
% 
%                     varCheck = isempty(ellipseOrientationStore);
% 
%                     if varCheck == 0 
%                         if ellipseOrientation == ellipseOrientationStore
% 
%                         else
% 
%                             ellipseOrientation = ellipseOrientationStore
%                             cc(1).Orientation = orientationStore
%                             flipMarker = 1
%                         end
%                     end
% 
% 
% 
% 
%             %plot(cc(1).Centroid(1),cc(1).Centroid(2),'x')
%             %plot(cc(2).Centroid(1),cc(2).Centroid(2),'x')
% 
%            %  if axisRatio < 1.6
% 
%                     %%%%% split chromatin along the long axis of the ellipse
% 
%                   BW2 = bwmorph(BW2,'bridge',8);
%                   
%                   
%                   s = regionprops(BW2, imgFunc(:,:,lauf), {'WeightedCentroid'});
%    
% if structLength == 1
%                     h= figure(1)
%                     imshow(imgFunc(:,:,lauf),[])
%                     hold on
%                     plot(s(1).WeightedCentroid(1),s(1).WeightedCentroid(2),'xb')
%                    
%                        %pause(0.5) 
% 
% 
%                           print(h,'-dpdf', [num2str(lauf),'_Chromatin.pdf']);  
% 
%                     close all
%                               
%             chromatin1{lauf} = s(1).WeightedCentroid;
%          
%             chromatin2{lauf} = s(1).WeightedCentroid;
% else
%     
%              h= figure(1)
%                     imshow(imgFunc(:,:,lauf),[])
%                     hold on
%                     plot(s(1).WeightedCentroid(1),s(1).WeightedCentroid(2),'xr')
%                     plot(s(2).WeightedCentroid(1),s(2).WeightedCentroid(2),'xb')
%                    
%                        %pause(0.5) 
% 
% 
%                           print(h,'-dpdf', [num2str(lauf),'_Chromatin.pdf']);  
% 
%                     close all
%                     
%                     
%             chromatin1{lauf} = s(1).WeightedCentroid;
%          
%             chromatin2{lauf} = s(2).WeightedCentroid;
%                     
% end
% 
%                       orientationStore = cc.Orientation;
%                       centerStore = cc.Centroid;
% 
% 
%                          orientationStore = cc(1).Orientation;
%                          ellipseOrientationStore = ellipseOrientation;
% 
%                          flipMarker = 0
%                          
% 
%     
%     end
%     
%     
% end
% 
%    
%     
% 
%     
%     %%%%% Compute the weighted center of mass and connect uncontected
%     %%%%% pixels before computing the center of mass
%   
%    
%    
%    
%   %  imshow(BW4)
%   %  hold on
%   %  plot(s(1).Centroid(1),s(1).Centroid(2),'xr')
%   %  plot(s(2).Centroid(1),s(2).Centroid(2),'xr')
%   %  plot(chromatin1(1),chromatin1(2),'xb')
%   %   plot(chromatin2(1),chromatin2(2),'xb')
%   %  line([chromatin1(1) chromatin2(1)],[chromatin1(2) chromatin2(2)])
%      
%    % close all
% %     
% %            for subrun = 1:length(chromatin1)
% % 
% %            % Calculate the angle between the points and convert it from rad to the
% %            % degree system
% % 
% %              % dx = chromatin2(1) - chromatin1(1);
% %              % dy = chromatin2(2) - chromatin1(2);
% % 
% %              % angle = (abs(atan2(dy,dx)))*180/pi
% % 
% % 
% % 
% % 
% %               % BW_test = BW2;
% %              %  BW_test(:,:) = 0;
% %           %    imshow(BW_test)
% %                 %hold on
% % 
% % 
% %                 % dist2 = pdist2([ chromatin1(1),chromatin1(2)],[ chromatin2(1), chromatin2(2)]);
% % 
% %                  %distChrom = dist2*voxelX_mumMid;
% % 
% %                 chromatinTmp = chromatin1{subrun}
% %                 cChromatin1(subrun) = chromatinTmp(:,1);
% %                 
% %                 rChromatin1(subrun) = chromatinTmp(:,2);
% % 
% %                 chromatinTmp = chromatin2{subrun}
% %                 cChromatin2(subrun) = chromatinTmp(:,1);
% %                 
% %                 rChromatin2(subrun) = chromatinTmp(:,2);
% %            end
%     end

    
