# Supplementary material for: Cytokinesis in vertebrate cells initiates by contraction of an equatorial actomyosin network composed of randomly oriented filaments
Source: eLife. 2017 Nov 6;6:e30867. doi: 10.7554/eLife.30867 (PMC5673306; doi:10.7554/eLife.30867)
Supplement: Source code 1. [file elife-30867-code1.zip › Main_A_selectAndReformatData.m]

%%%% Part A - re-format the input data such that it can be used for
%%%% analysis. Select a 4-D LSM stack as input, this script will select a
%%%% single z-plane and save two channels with defined time frames


clear all
distvec = linspace(0,1,256)';
red = zeros(256,3);
red(:,1) = distvec;

green = zeros(256,3);
green(:,2) = distvec;

curdir = pwd;

filelistRed = dir(curdir);
strRed = {filelistRed(3:end).name};


tifFilename = 'XXX.lsm';


truncName = findstr(tifFilename,'.lsm');
folderName = tifFilename(1:truncName-1);
mkdir([curdir '\' folderName]);
           

%%% Read metadata
imgOrig = tiffread30(char(tifFilename))
voxelX = getfield(imgOrig,'lsm','VoxelSizeX');
voxelX_mum = voxelX*1000000;
timeInterval = getfield(imgOrig,'lsm','TimeOffset');
timeInterval = timeInterval(2);

img = cat(3,imgOrig.data);
laufEnd = length(img)*3;

clear imgOrig;

 
greenMat = [];
redMat = [];
subRun = 1;
 
 %%%% Concatenate green and red z stacks

 %%%% Number of Positions

[m n p] = size(img);
%%%%% number of positions within the stack
pos = 1;

frames = p/(pos);


%%%%% select Position to analyse

posSelect = 1;


 for lauf = ((posSelect*frames)-frames)+1:1:(posSelect*frames) 
 
    greenMat(:,:,subRun) = img{:,1,lauf};
    redMat(:,:,subRun) = img{:,3,lauf};
    subRun = subRun+1;
 
 
 end
 
 

 
 %% This part of the code will identify and select the correct z-plane of a given stack. The selected planes will be saved as tiff for evalution with external programs.
 %% The automatic selection can be overwritten, using zFix(lock a zPlane) and tFix(zPlane locked until given frame t)
 %% Required user command is zSize as this information is not read from the tiff header.
 
 
 %%%% Determine the correct z plane. The correct frame can not be
 %%%% identified in early planes. The First are fixed and subsequent frames
 %%%% are automatically selected.
 
 %%%% Number of z slices
 zSize = 7;
 %%%% Fixed number of frames and z slice
 
 zFix = 5;
 tFix =54;
 
 zFix2 = 1
 tFix2 = 60;
 
 [m n p] = size(greenMat);
 
 frames = p / zSize;
 
 sL = tFix2;
 sR = zSize;
 
 sL2 = (tFix2*zSize) + zSize;
 
 greenStackTmp = [];
 redStackTmp = [];
 
 %%% Offset of the sliding window if startpoint is not 1 (tFix is set)
 %%% If select start and stop is defined by the user
 %%% point
 
 %%% Sliding window takes always the number of z frames into the analysis
 %%% pipeline and searchs for the brightest plane, which is then used as the
 %%% center plane.
 
 
 sL =(tFix2*zSize);
 sR = sR + (tFix2*zSize);
 
 

 subrun = 1;
 
 for run = tFix2 : frames-1
 
   stackTmp = greenMat(:,:,sL:sR);
   stackRedTmp = redMat(:,:,sL:sR);
   
   

   
   sL = sL + zSize;
   sR = sR + zSize;
  
   
 
        for lauf = 1 : zSize
 
            maxStore(:,:,lauf) = max(max(stackTmp(:,:,lauf)));
    
        end
    
    maxFind = max(maxStore);
   
    maxFind = find(maxStore == maxFind) ;
    
    greenStackTmp(:,:,subrun) = stackTmp(:,:,maxFind(1));
    redStackTmp(:,:,subrun) = stackRedTmp(:,:,maxFind(1));
    
    
    subrun = subrun + 1;
    
    
 end
 
%%% concatenates the identified stack and the offset stack
greenStack = [];
redStack = [];


greenStack = cat(3,greenMat(:,:,zFix:zSize:((tFix)*zSize)), greenMat(:,:,((tFix*zSize)+zFix2):zSize:((tFix2*zSize)+zFix2))); 
greenStack= cat(3,greenStack, greenStackTmp(:,:,:));

redStack = cat(3,redMat(:,:,zFix:zSize:((tFix)*zSize)), redMat(:,:,((tFix*zSize)+zFix2):zSize:((tFix2*zSize)+zFix2))); 
redStack= cat(3,redStack, redStackTmp(:,:,:));


%%% if just 1 zSubposition is required

%greenStack = cat(3,greenMat(:,:,zFix:zSize: ((tFix)*zSize)),greenStackTmp(:,:,:));
%redStack = cat(3,redMat(:,:,zFix:zSize: ((tFix)*zSize)),redStackTmp(:,:,:));

cd([curdir '/' folderName])
tiffwrite_mat(greenStack, [folderName,'_green.tif']);
tiffwrite_mat(redStack, [folderName,'_red.tif']);

clear greenMat;
clear redMat;

%%%%
%%%% Crop Stacks if not all the frames are required
%%%%


%%%% Window which frames should be used for analysis
[m n p] = size(greenStack);
cropStart = 29;
cropEnd =65;

%%% Frame number in which anaphase Starts


greenStack = greenStack(:,:,cropStart:cropEnd);
redStack = redStack(:,:,cropStart:cropEnd);

tiffwrite_mat(greenStack, [folderName,'_greenCrop.tif']);
tiffwrite_mat(redStack, [folderName,'_redCrop.tif']);

anaOnset = 1;

  
