# Supplementary material for: Cytokinesis in vertebrate cells initiates by contraction of an equatorial actomyosin network composed of randomly oriented filaments
Source: eLife. 2017 Nov 6;6:e30867. doi: 10.7554/eLife.30867 (PMC5673306; doi:10.7554/eLife.30867)
Supplement: Source code 1. [file elife-30867-code1.zip › normalizedImage.m]

function adjusted = normalizedImage(img)

        img = double(img);
        
        img = img - min(min(img));
        
        img = img / max(max(img));
        adjusted = uint8(img .* 255);


        
%         adjusted = log(double(adjusted - (255/2))) + (255/2);
        
        
end
