# Supplementary material for: Cytokinesis in vertebrate cells initiates by contraction of an equatorial actomyosin network composed of randomly oriented filaments
Source: eLife. 2017 Nov 6;6:e30867. doi: 10.7554/eLife.30867 (PMC5673306; doi:10.7554/eLife.30867)
Supplement: Source code 1. [file elife-30867-code1.zip › reUseMLCIIB_EGFP_SiRActin_cell7_doubleBkg.m~]

%%%% Requires input from script A - either by loading a M-file, if not
%%%% present it will load the two files generated by script A. This script
%%%% will segment a cell and use the segmentati
%%%% 

clear all
distvec = linspace(0,1,256)';
red = zeros(256,3);
red(:,1) = distvec;

green = zeros(256,3);
green(:,2) = distvec;

greenChannelName = 'XXX';
redChannelName = 'XXX';


javaaddpath '/Applications/Fiji.app/scripts/Miji.m'
javaaddpath '/Applications/Fiji.app/jars/ij-1.48s.jar'


addpath('/Applications/Fiji.app/scripts')

addpath('/Applications/Fiji.app/plugins')


curdir = pwd;


filelistRed = dir(curdir);
strRed = {filelistRed(3:end).name};


tifFilename = 'XXX.tif';

truncName = findstr(tifFilename,'.tif');
folderName = tifFilename(1:truncName-1);
   
     
  


cropStart = 29;
cropEnd = 65;  

voxelX_mum =   0.1125;
timeInterval = 15.0103;


imgOrigGreen = tiffread30([char(tifFilename(1:truncName-1)), '_greenCrop.tif']);
imgOrigRed = tiffread30([char(tifFilename(1:truncName-1)), '_redCrop.tif']);


greenStack = cat(3,imgOrigGreen.data);
redStack = cat(3,imgOrigRed.data);


anaOnset =11;


clear imgOrigGreen;
clear imgOrigRed;
 
[m n p] = size(greenStack);

%%%%%%%%%%%%%%% background correction and smoothing

[greenStack, redStack] = bkgCorrectionRedGreenOutsideInside(greenStack, redStack);


greenStack = double(greenStack);
redStack = double(redStack);


test  = redStack(:,:,1);
figure(1)
imshow(test(:,:,:),[]);

testNorm = normalizedImage(test);
marker = false(size(testNorm));


for lauf = 1:2

fh = figure(1);
 title('Mark the Background')
frapBkg = roipoly(testNorm(:,:,1));
close(fh);
                

                marker(frapBkg) = 255;
                
end

testNorm = normalizedImage(redStack(:,:,15));


h = fspecial('gaussian',5, 5) 
redStackGauss = imfilter(redStack(:,:,:),h);
imshow(redStackGauss(:,:,1),[])

for lauf = 1:p
             testNorm = normalizedImage(redStackGauss(:,:,lauf));

                mp = imimposemin(testNorm,marker);
                L2 = watershed(mp);

               
                t3 = false(size(testNorm));
                t3(L2 == 0 ) = 255;
                t3Store(:,:,lauf) = t3;
               
                
end
                
              tiffwrite_mat(t3Store, [folderName,'_SegmentGauss.tif']);
    


%%%%%% Determine the division axis a window of 200 pixels will be selected
%%%%%% to compute the mid of the convex or concav window.
    


%%%%

Miji;

for lauf = 1:p
 
    %%%%% This piece of code determines the axis of the cell and suggests
    %%%%% position of pole-pole and furrow-furrow centers
   
      L2 = t3Store(:,:,lauf);
      cc = regionprops(L2,'all');
      B = bwboundaries(L2,8); 
      boundary = B{1};

      bStore{lauf} = B{1};

      L2Store = L2;

      k=1
      phi = linspace(0,2*pi,50);
      cosphi = cos(phi);
      sinphi = sin(phi);

      xbar = cc(k).Centroid(1);
    ybar = cc(k).Centroid(2);

    a = cc(k).MajorAxisLength/2;
    b = cc(k).MinorAxisLength/2;

    theta = pi*(cc(k).Orientation/180);
    
    R = [ cos(theta)   sin(theta)
         -sin(theta)   cos(theta)];

    xy = [a*cosphi; b*sinphi];
    xy = R*xy;

    x = xy(1,:) + xbar;
    y = xy(2,:) + ybar;

    imshow(L2,[])
    hold on
    plot(x,y,'r','LineWidth',2);


   % tan((cc.Orientation+90)/360*2*pi)*250
   
   %%%%% left
   
          
       
   
    orientationSet  =90;
   
   
   
    [xCoord,yCoord,subRegionIntersect,selectedRoi] = splitFurrowsCleavageFurrow(L2,x,y,boundary, orientationSet, 300,greenStack(:,:,lauf),cc)    
    
   
    cNewMid1(lauf) = xCoord;
    rNewMid1(lauf) = yCoord;
    
      flank1 = selectedRoi;
      flankMid1 = subRegionIntersect;
      
    
   %%%%% right
    orientationSet  =-90;
   
   L2 = L2Store;
   
    [xCoord,yCoord,subRegionIntersect,selectedRoi] = splitFurrowsCleavageFurrow(L2,x,y,boundary, orientationSet, 300,greenStack(:,:,lauf),cc)    
    
   
    cNewMid2(lauf) = xCoord;
    rNewMid2(lauf) = yCoord;
    
    
    
    flank2 = selectedRoi;
    flankMid2 = subRegionIntersect;
    
    %%%% lower
    
  
    orientationSet  =0;
   
   
   
   L2 = L2Store;
   
    [xCoord,yCoord,subRegionIntersect,selectedRoi] = splitFurrowsCleavageFurrow(L2,x,y,boundary, orientationSet, 300,greenStack(:,:,lauf),cc)    
    
   
     cNewLongAxis1(lauf) = xCoord;
     rNewLongAxis1(lauf) = yCoord;
    
    
    
    pole1 = selectedRoi;
    poleMid1 = subRegionIntersect;
            
       
                %%%%% lower
                
                orientationSet  =180;
   
   
   
   L2 = L2Store;
   
    [xCoord,yCoord,subRegionIntersect,selectedRoi] = splitFurrowsCleavageFurrow(L2,x,y,boundary, orientationSet, 300,greenStack(:,:,lauf),cc)    
    
   
    cNewLongAxis2(lauf) = xCoord;
    rNewLongAxis2(lauf) = yCoord;
    
    
    
    pole2 = selectedRoi;
    poleMid2 = subRegionIntersect;
        
   
   flank1 = [flank1(:,2),flank1(:,1)];
     
   flank2 = [flank2(:,2),flank2(:,1)];
   
  pole1  = [pole1(:,2) pole1(:,1)];
  pole2 = [pole2(:,2) pole2(:,1)];
  
      
      flank1Store{lauf} =flank1;
      flank2Store{lauf} = flank2;
      flankMid1Store{lauf} = flankMid1;
      flankMid2Store{lauf}  = flankMid2;
      
      
      pole1Store{lauf} = pole1;
      pole2Store{lauf} = pole2;
      
      poleMid1Store{lauf} = poleMid1;
      poleMid2Store{lauf} = poleMid2;
      
     lauf
    
end
     

 


for lauf =1 :p

    greenStackRGB(:,:,:,lauf) = ind2rgb(normalizedImage(greenStack(:,:,lauf)),green);
    redStackRGB(:,:,:,lauf) = ind2rgb(normalizedImage(redStack(:,:,lauf)),red);
             
    imgMerge(:,:,:,lauf) = greenStackRGB(:,:,:,lauf) + redStackRGB(:,:,:,lauf);

end


%%%% Fill list with dummy values

fluoStart = 29
%clear cSort1 rSort1 cSort2 rSort2
  for lauf = 1:fluoStart-1  %%% if auto detection block is used, this goes to  fluoStart-1
    flank1StoreTmp = flank1Store{lauf};
    flank2StoreTmp = flank2Store{lauf};
    cSort1{lauf} =  flank1StoreTmp(:,2)
    
    rSort1{lauf}    = flank1StoreTmp(:,1)
    cSort2{lauf}    = flank2StoreTmp(:,2);
    rSort2{lauf}    = flank2StoreTmp(:,1);
 end
 
 for lauf = fluoStart:p  %%% if auto detection block is used, this goes to  fluoStart-1
    cSort1{lauf} = 50;
    rSort1{lauf} = 50;
    cSort2{lauf} = 50;
    rSort2{lauf} = 50;
 end
% clear cNonPol1 rNonPol2 cNonPol2 rNonPol2
  for lauf = 1:fluoStart-1  %%% if auto detection block is used, this goes to  fluoStart-1
   
   pole1StoreTmp = pole1Store{lauf};
   pole2StoreTmp = pole2Store{lauf};
      
   cNonPol1{lauf} = pole1StoreTmp(:,2);
   rNonPol1{lauf} = pole1StoreTmp(:,1);
   cNonPol2{lauf} = pole2StoreTmp(:,2);
   rNonPol2{lauf} = pole2StoreTmp(:,1);
   
 end
 
 for lauf = fluoStart:p  %%% if auto detection block is used, this goes to  fluoStart-1
    cNonPol1{lauf} = 50;
   rNonPol1{lauf}    = 50;
     cNonPol2{lauf}    = 50;
   rNonPol2{lauf}    = 50;
 end
 

 for lauf = fluoStart:p  %%% if auto detection block is used, this goes to  fluoStart-1
   cNewMid1(lauf) = 50;
   rNewMid1(lauf) =50;
   cNewLongAxis1(lauf) = 50;
   rNewLongAxis1(lauf) = 50;
   
   cNewMid2(lauf) = 50;
   rNewMid2(lauf) =50;
   cNewLongAxis2(lauf) = 50;
   rNewLongAxis2(lauf) = 50;
 end
 
 for  lauf = 1 :p
         
    cChromatin1(lauf)  = 50;
    rChromatin1(lauf)  = 50;
          
    cChromatin2(lauf)  = 50;
    rChromatin2(lauf)  = 50;
 %Miji;
 end
 [m n p] = size(greenStack);
 
for lauf =1:p %length(imgGauss)
    
     MIJ.closeAllWindows
    flank1TmpUpdate =[];
    flank2TmpUpdate =[];
    %%%%% Furrow Roi
     MIJ.createImage(redStack(:,:,lauf));
    MIJ.run('8-bit');
 
    MIJ.setRoi( [cSort1{lauf}';rSort1{lauf}'], ij.gui.Roi.POLYLINE);
     
      
    k = waitforbuttonpress 
    
    
      
      
       clear logData
     MIJ.run('getSplineCoordinates')
     logData = MIJ.getLog;
     MIJ.run('closeLogWindow')
    logDataTmp = char(logData);
    logDataTmp1 = strread(logDataTmp, '%s');
        
         xLogTmp = logDataTmp1(2:4:end);
         yLogTmp = logDataTmp1(3:4:end);
         
             
        xLog = zeros(length(xLogTmp),1,'double');
        yLog = zeros(length(yLogTmp),1,'double');
         
         for subrun = 1 : length(xLogTmp)
             
             xLog(subrun) = round(str2num(xLogTmp{subrun}));
             yLog(subrun) = round(str2num(yLogTmp{subrun}));
             
         end
         
    flank1StoreNew{lauf} = [xLog yLog]
    
    MIJ.run('saveMacro');
    sROI= ReadImageJROI('Roi.zip');
    tmp = sROI{:,:}.mnCoordinates;
    flank1TmpUpdate(:,1) = xLog;
    flank1TmpUpdate(:,2) = yLog;
    cNew1Ref{lauf} = xLog;
    rNew1Ref{lauf} = yLog;
    
    
    flank1Store{lauf} = [flank1TmpUpdate(:,1) flank1TmpUpdate(:,2)]
      
      
  %%%%%%%% Measure flank2
   
    MIJ.setRoi( [cSort2{lauf}';rSort2{lauf}'], ij.gui.Roi.POLYLINE);
    k = waitforbuttonpress 
    clear logData
    
    MIJ.run('getSplineCoordinates')
    logData = MIJ.getLog;
    MIJ.run('closeLogWindow')
    logDataTmp = char(logData);
    logDataTmp1 = strread(logDataTmp, '%s');
        
         xLogTmp = logDataTmp1(2:4:end);
         yLogTmp = logDataTmp1(3:4:end);
         
             
        xLog = zeros(length(xLogTmp),1,'double');
        yLog = zeros(length(yLogTmp),1,'double');
         
         for subrun = 1 : length(xLogTmp)
             
             xLog(subrun) = round(str2num(xLogTmp{subrun}));
             yLog(subrun) = round(str2num(yLogTmp{subrun}));
             
         end
         
          flank2StoreNew{lauf} = [xLog yLog]
        
    
    MIJ.run('saveMacro');
    sROI= ReadImageJROI('Roi.zip');
    tmp = sROI{:,:}.mnCoordinates;
    flank2TmpUpdate(:,1) = xLog;
    flank2TmpUpdate(:,2) = yLog;
    cNew2Ref{lauf} = xLog;
    rNew2Ref{lauf} = yLog;
    
    MIJ.run('saveMacro');
    sROI= ReadImageJROI('Roi.zip');
    tmp = sROI{:,:}.mnCoordinates;
  %  flank2TmpUpdate(:,1) = tmp(:,1);
  %  flank2TmpUpdate(:,2) = tmp(:,2);
      MIJ.closeAllWindows
    flank2Store{lauf} = [flank2TmpUpdate(:,1) flank2TmpUpdate(:,2)]
    
   
  ;
    lauf
    
    
    

end
lauf


for lauf = 1:p
    pole1TmpUpdate = [];
    pole2TmpUpdate = [];
    MIJ.createImage(redStack(:,:,lauf));
    MIJ.setRoi( [ cNonPol1{lauf}'; rNonPol1{lauf}'], ij.gui.Roi.POLYLINE);
   
    k = waitforbuttonpress 
    
     clear logData
     MIJ.run('getSplineCoordinates')
     logData = MIJ.getLog;
     MIJ.run('closeLogWindow')
     logDataTmp = char(logData);
     logDataTmp1 = strread(logDataTmp, '%s');
        
         xLogTmp = logDataTmp1(2:4:end);
         yLogTmp = logDataTmp1(3:4:end);
         
             
        xLog = zeros(length(xLogTmp),1,'double');
        yLog = zeros(length(yLogTmp),1,'double');
         
         for subrun = 1 : length(xLogTmp)
             
             xLog(subrun) = round(str2num(xLogTmp{subrun}));
             yLog(subrun) = round(str2num(yLogTmp{subrun}));
             
         end
         
         pole1StoreNew{lauf} = [xLog yLog]
    
    MIJ.run('saveMacro');
    sROI= ReadImageJROI('Roi.zip');
    tmp = sROI{:,:}.mnCoordinates;
    pole1TmpUpdate(:,1) = xLog;
    pole1TmpUpdate(:,2) = yLog;
    cNonPol1{lauf} = xLog;
    rNonPol1{lauf} = yLog;
    
    
    pole1Store{lauf} = [flank1TmpUpdate(:,1) flank1TmpUpdate(:,2)]
      
    
    
    
    MIJ.setRoi( [ cNonPol2{lauf}';rNonPol2{lauf}'], ij.gui.Roi.POLYLINE);
    k = waitforbuttonpress 
   
     clear logData
     MIJ.run('getSplineCoordinates')
     logData = MIJ.getLog;
     MIJ.run('closeLogWindow')
     logDataTmp = char(logData);
     logDataTmp1 = strread(logDataTmp, '%s');
        
         xLogTmp = logDataTmp1(2:4:end);
         yLogTmp = logDataTmp1(3:4:end);
         
             
        xLog = zeros(length(xLogTmp),1,'double');
        yLog = zeros(length(yLogTmp),1,'double');
         
         for subrun = 1 : length(xLogTmp)
             
             xLog(subrun) = round(str2num(xLogTmp{subrun}));
             yLog(subrun) = round(str2num(yLogTmp{subrun}));
             
         end
         
         pole1StoreNew{lauf} = [xLog yLog]
    
    MIJ.run('saveMacro');
    sROI= ReadImageJROI('Roi.zip');
    tmp = sROI{:,:}.mnCoordinates;
    pole2TmpUpdate(:,1) = xLog;
    pole2TmpUpdate(:,2) = yLog;
    cNonPol2{lauf} = xLog;
    rNonPol2{lauf} = yLog;
    
    
    pole2Store{lauf} = [flank1TmpUpdate(:,1) flank1TmpUpdate(:,2)]
     
    
    MIJ.run('closeAllWindows');
    lauf

end


clear dist1;
clear minIndex;
clear  distMinStore

tmp1 =redStack;
tmp1(:,:)=0;
tmp2 = redStack;
tmp2(:,:) = 0;
for subrun =1:p
            for lauf = 1:length( rNonPol1{subrun})
                
                y1 = cNonPol1{subrun};
                x1 = rNonPol1{subrun};
                
                
                tmp1(x1(lauf),y1(lauf),subrun) = 255;
                
            end
            
            for lauf = 1:length(cNonPol2{subrun})
                y2 = cNonPol2{subrun};
                x2 = rNonPol2{subrun};
                
                
                tmp2(x2(lauf),y2(lauf),subrun) = 255;
            end
            tmp3 = tmp1+tmp2;
end
      
           for lauf = 1:p %length(imgGauss)
    
    
    
    
               

                MIJ.createImage(imgMerge(:,:,:,lauf));
                MIJ.run('8-bit');
              
                MIJ.run('Stack to RGB');
               % MIJ.selectWindow('Import from Matlab');
                MIJ.setRoi( [rNewMid1(lauf);cNewMid1(lauf)], ij.gui.Roi.POINT); 
                k = waitforbuttonpress 
                coords =    MIJ.getRoi(1);
                cNewMid1N(lauf) = coords(1);
                rNewMid1N(lauf) = coords(2);
              
             

                MIJ.setRoi( [rNewMid2(lauf);cNewMid2(lauf)], ij.gui.Roi.POINT);
                k = waitforbuttonpress 
                coords =    MIJ.getRoi(1);
                cNewMid2N(lauf) = coords(1);
                rNewMid2N(lauf) = coords(2);
           
   

                MIJ.createImage(tmp3(:,:,lauf));
                MIJ.run('8-bit');
    
                MIJ.setRoi( [rNewLongAxis1(lauf);cNewLongAxis1(lauf)], ij.gui.Roi.POINT);

                 k = waitforbuttonpress 
                
                 coords =    MIJ.getRoi(1);
                 
                cNewLongAxis1(lauf) = coords(1);
                rNewLongAxis1(lauf) = coords(2);
            
                MIJ.run('8-bit');
    
                MIJ.setRoi( [rNewLongAxis2(lauf);cNewLongAxis2(lauf)], ij.gui.Roi.POINT);
              
                k = waitforbuttonpress 
                coords =    MIJ.getRoi(1);
                   
                cNewLongAxis2(lauf) = coords(1);
                rNewLongAxis2(lauf) = coords(2);
    

                MIJ.run('closeAllWindows');

           end

            
              cNewMid1 =  cNewMid1N;
              rNewMid1 =  rNewMid1N;
                
                
              cNewMid2 =  cNewMid2N;
              rNewMid2 =  rNewMid2N;

                     
greenNorm  = normalizedImage3D(greenStack);

    clear pause
AnalysisEnd = p;
for lauf = 1:AnalysisEnd
   
    imshow(greenNorm(:,:,lauf))
    hold on
    plot( cNewMid1(lauf), rNewMid1(lauf),'xg')
    plot( cNewMid2(lauf), rNewMid2(lauf),'xr')
   % plot( cNewLongAxis1(lauf), rNewLongAxis1(lauf),'xb')
   % plot( cNewLongAxis2(lauf),rNewLongAxis2(lauf),'xb')
    lauf
    pause on
    pause(0.1)
end


    clear pause

for lauf = 1:AnalysisEnd
    
    imshow(greenNorm(:,:,lauf))
    hold on
   % plot( cNewMid1N(lauf), rNewMid1N(lauf),'xb')
   % plot( cNewMid2N(lauf), rNewMid2N(lauf),'xb')
    plot( cNewLongAxis1(lauf), rNewLongAxis1(lauf),'xg')
    plot( cNewLongAxis2(lauf),rNewLongAxis2(lauf),'xr')
    lauf
    pause on
    pause(0.1)
end

AnalysisEnd = p;


%%%%% Autodetect chromatin-chromatin distance

[cChromatin1 rChromatin1 cChromatin2 rChromatin2] = doChromatinChromatinDistance(greenStack)

[cChromatin1 rChromatin1t cChromatin2 rChromatin2] = doSortChromatinPositions(cChromatin1, rChromatin1, cChromatin2, rChromatin2)
            %%%%

            %%%%%% This part calculates the difference in mum
           % voxelX_mum = 0.1038;
             
            for lauf = 1:  AnalysisEnd
               
            
                   dist1 = pdist2([cNewMid1(lauf),rNewMid1(lauf)],[cNewMid2(lauf),rNewMid2(lauf)]);
                   
                   distMinIngressing(lauf) = dist1*voxelX_mum;
                   
                   
                   distLong = pdist2([ cNewLongAxis1(lauf), rNewLongAxis1(lauf)],[ cNewLongAxis2(lauf), rNewLongAxis2(lauf)]);
                   
                   distMinIngressingLong(lauf) = distLong*voxelX_mum;
                   
                   
              
            end
            
            
            %%%%%
            %%%%% Normalize values to ana phase onset
          
         
            anaTime = anaOnset*timeInterval;
            timeMax = (AnalysisEnd*timeInterval+AnalysisEnd) - anaTime;
             
            anaTime = 0;
            
           
            
            
            
            timeVec = 1:timeInterval:AnalysisEnd*timeInterval;
            
            timeVec = timeVec-timeVec(anaOnset);
            
            ymax = max(distMinIngressing)+2;
          
            
           
            timeMax = max(timeVec);
            ymax = max(distMinIngressing)+2;
            
            clear yL;
            
            h=figure(1)
            plot(timeVec,distMinIngressing(1:AnalysisEnd)')
             axis([timeVec(1) timeMax 1 ymax])      
            yL = get(gca,'YLim');
        
            
           
            xlabel ('Time [s]','FontSize', 20);
            ylabel('Distance [mum]','FontSize', 20);
            title(['Furrow ingression diameter:' tifFilename],'FontSize', 20);
            orient landscape;
            print(h,'-dpdf', [curdir '/'  tifFilename,'_FurrowIngressionDiameter.pdf']);%tifCurvetifFilename);
            close all
             
            %%%%% Plot long axis
            ymax = max(distMinIngressingLong)+2;
            axis([timeVec(1) timeMax 1 ymax])  
            h=figure(1)
            plot(timeVec, distMinIngressingLong(1:AnalysisEnd)')
            
              
            yL = get(gca,'YLim');
         
            
                  
            xlabel ('Time [s]','FontSize', 20);
            ylabel('Distance [mum]','FontSize', 20);
            title(['Pole-pole distance:' tifFilename],'FontSize', 20);
            orient landscape;
            print(h,'-dpdf', [curdir '/'  tifFilename,'_FurrowIngressionLongAxis.pdf']);%tifCurvetifFilename);
            close all
           %%%%%% Plot chromatin chromatin
           
            
            
            
            
          

            saveVariables = {};
 
            saveVariables{1} =timeVec';
            saveVariables{2} = distMinIngressing';
            %%%%%%%% This part save the variables
            %%%%%%%% First Variables
 
            clear csvData;
            csvData=saveVariables;
    
            header= ['time, distance'];
            
            outid = fopen('FurrowIngressionDiameter.csv', 'w+');

            fprintf(outid, '%s', header);
            fclose(outid);
            dlmwrite ('FurrowIngressionDiameter.csv',csvData,'roffset',1,'-append')
            
            %%%%%%%%%% write chromatin-chromatin Distance
           
            
            
            %%%%%%%% SecondVariables
            saveVariables = {};
 
            saveVariables{1} =cNewMid1';
            saveVariables{2} =rNewMid1';
            
            
            saveVariables{3} =cNewMid2';
            saveVariables{4} =rNewMid2';
            
            
            clear csvData;
            csvData=saveVariables;
    
            header= ['xData1, yData1, xData2, yData2'];
            
            outid = fopen('FurrowIngressionDiameterCoords.csv', 'w+');

            fprintf(outid, '%s', header);
            fclose(outid);
            dlmwrite ('FurrowIngressionDiameterCoords.csv',csvData,'roffset',1,'-append')
            
            %%%%% Save long Axis Coords
            saveVariables = {};
 
            saveVariables{1} = cNewLongAxis1';
            saveVariables{2} = rNewLongAxis1';
            
            
            saveVariables{3} = cNewLongAxis2';
            saveVariables{4} = rNewLongAxis2';
            
            
            clear csvData;
            csvData=saveVariables;
    
            header= ['xData1, yData1, xData2, yData2'];
            
            outid = fopen('FurrowIngressionLongAxisCoords.csv', 'w+');

            fprintf(outid, '%s', header);
            fclose(outid);
            dlmwrite ('FurrowIngressionLongAxisCoords.csv',csvData,'roffset',1,'-append')
            
            %%%%% Save long Axis distances in MuM
            saveVariables = {};
 
            saveVariables{1} =  timeVec';
            saveVariables{2} = distMinIngressing';
            saveVariables{3} = distMinIngressingLong';
          
            
            clear csvData;
            csvData=saveVariables;
    
            header= ['time, contractileRing, polePole'];
            
            outid = fopen('Distances.csv', 'w+');

            fprintf(outid, '%s', header);
            fclose(outid);
            dlmwrite ('Distances.csv',csvData,'roffset',1,'-append')
            
            


%%%%%%%%% Extract Values from the Roi


for lauf = 1:AnalysisEnd %length(redStack)
        
       
         
         
         MIJ.createImage(redStack(:,:,lauf));
         MIJ.run('setLine8');
         MIJ.setRoi( [ cNew1Ref{lauf}'; rNew1Ref{lauf}'], ij.gui.Roi.POLYLINE);
         MIJ.run('getLinescanRed');
         yRed1{lauf} = MIJ.getColumn('y');
         xRed1{lauf} = MIJ.getColumn('x');
         MIJ.run('closeAllWindows');
          
         MIJ.createImage(redStack(:,:,lauf));
         MIJ.run('setLine8');
         MIJ.setRoi( [ cNew2Ref{lauf}'; rNew2Ref{lauf}'], ij.gui.Roi.POLYLINE);
         MIJ.run('getLinescanRed');
         yRed2{lauf} = MIJ.getColumn('y');
         xRed2{lauf} = MIJ.getColumn('x');
         MIJ.run('closeAllWindows');
         
         
         
         
         MIJ.createImage(redStack(:,:,lauf));
         MIJ.run('setLine8');
         MIJ.setRoi( [ cNonPol1{lauf}'; rNonPol1{lauf}'], ij.gui.Roi.POLYLINE);
         MIJ.run('getLinescanRed');
         yRedNonPol1{lauf} = MIJ.getColumn('y');
         xRedNonPol1{lauf} = MIJ.getColumn('x');
         MIJ.run('closeAllWindows');
         
         MIJ.createImage(redStack(:,:,lauf));
         MIJ.run('setLine8');
         MIJ.setRoi( [ cNonPol2{lauf}'; rNonPol2{lauf}'], ij.gui.Roi.POLYLINE);
         MIJ.run('getLinescanRed');
         yRedNonPol2{lauf} = MIJ.getColumn('y');
         xRedNonPol2{lauf} = MIJ.getColumn('x');
         MIJ.run('closeAllWindows');
          
         
         
         MIJ.createImage(greenStack(:,:,lauf));
         MIJ.run('setLine8');
         MIJ.setRoi( [ cNew1Ref{lauf}'; rNew1Ref{lauf}'], ij.gui.Roi.POLYLINE);
         MIJ.run('getLinescanRed');
         yGreen1{lauf} = MIJ.getColumn('y');
         xGreen1{lauf} = MIJ.getColumn('x');
         MIJ.run('closeAllWindows');
         
         MIJ.createImage(greenStack(:,:,lauf));
         MIJ.run('setLine8');
         MIJ.setRoi( [ cNew2Ref{lauf}'; rNew2Ref{lauf}'], ij.gui.Roi.POLYLINE);
         MIJ.run('getLinescanRed');
         yGreen2{lauf} = MIJ.getColumn('y');
         xGreen2{lauf} = MIJ.getColumn('x');
         MIJ.run('closeAllWindows');
         
         
         
         
         MIJ.createImage(greenStack(:,:,lauf));
         MIJ.run('setLine8');
         MIJ.setRoi( [ cNonPol1{lauf}'; rNonPol1{lauf}'], ij.gui.Roi.POLYLINE);
         MIJ.run('getLinescanRed');
         yGreenNonPol1{lauf} = MIJ.getColumn('y');
         xGreenNonPol1{lauf} = MIJ.getColumn('x');
         MIJ.run('closeAllWindows');
         
         MIJ.createImage(greenStack(:,:,lauf));
         MIJ.run('setLine8');
         MIJ.setRoi( [ cNonPol2{lauf}'; rNonPol2{lauf}'], ij.gui.Roi.POLYLINE);
         MIJ.run('getLinescanRed');
         yGreenNonPol2{lauf} = MIJ.getColumn('y');
         xGreenNonPol2{lauf} = MIJ.getColumn('x');
         MIJ.run('closeAllWindows');
         
         
         
end


%%%%%%% Identification of midsections of the ROI's. The short script plots
%%%%%%% a high pixel value into the linescan, which can be easily detected
%%%%%%% as a peak and used to find the mid regin.

%Miji;

for lauf=1:AnalysisEnd
    %lauf =4
    redStackMid = redStack(:,:,lauf);
    
    cMark1 = cNewMid1(lauf);
    rMark1 = rNewMid1(lauf);
    
    cMark2 =  cNewMid2(lauf);
    rMark2 =  rNewMid2(lauf);
     
    redStackPole1 = redStack(:,:,lauf);
    redStackPole2 = redStack(:,:,lauf);
    
    
    cPoleMark1 =   cNewLongAxis1(lauf);
    rPoleMark1 =   rNewLongAxis1(lauf);
    
    
    cPoleMark2 =   cNewLongAxis2(lauf);
    rPoleMark2 =   rNewLongAxis2(lauf);
    
         redStackMid(rMark1,cMark1) = 65000;
         MIJ.createImage(redStackMid(:,:));
         MIJ.run('setLine12');
         MIJ.setRoi( [ cNew1Ref{lauf}'; rNew1Ref{lauf}'], ij.gui.Roi.POLYLINE);
         MIJ.run('getLinescanRed');
         yRedMid1{lauf} = MIJ.getColumn('y');
         xRedMid1{lauf} = MIJ.getColumn('x');
         MIJ.run('closeAllWindows');
         
         redMax1(lauf) = find(yRedMid1{lauf}==max(yRedMid1{lauf}))
         
         redStackMid(rMark2,cMark2) = 65000;
         MIJ.createImage(redStackMid(:,:));
         MIJ.run('setLine12');
         MIJ.setRoi( [ cNew2Ref{lauf}'; rNew2Ref{lauf}'], ij.gui.Roi.POLYLINE);
         MIJ.run('getLinescanRed');
         yRedMid2{lauf} = MIJ.getColumn('y');
         xRedMid2{lauf} = MIJ.getColumn('x');
         MIJ.run('closeAllWindows');
         
         redMax2(lauf) = find(yRedMid2{lauf}==max(yRedMid2{lauf}))
         
         
           
         %%%%%%% Max pole region
         
         
         redStackPole1(rPoleMark1,cPoleMark1) = 65000;
         MIJ.createImage(redStackPole1(:,:));
         MIJ.run('setLine12');
         MIJ.setRoi( [ cNonPol1{lauf}'; rNonPol1{lauf}'], ij.gui.Roi.POLYLINE);
         MIJ.run('getLinescanRed');
         yPoleMid1{lauf} = MIJ.getColumn('y');
         xPoleMid1{lauf} = MIJ.getColumn('x');
         MIJ.run('closeAllWindows');
         
         redPoleMax1(lauf) = find(yPoleMid1{lauf}==max(yPoleMid1{lauf}))
         
          
         redStackPole2(rPoleMark2,cPoleMark2) = 65000;
         MIJ.createImage(redStackPole2(:,:));
         MIJ.run('setLine12');
         MIJ.setRoi( [ cNonPol2{lauf}'; rNonPol2{lauf}'], ij.gui.Roi.POLYLINE);
         MIJ.run('getLinescanRed');
         yPoleMid2{lauf} = MIJ.getColumn('y');
         xPoleMid2{lauf} = MIJ.getColumn('x');
         MIJ.run('closeAllWindows');
         
         redPoleMax2(lauf) = find(yPoleMid2{lauf}==max(yPoleMid2{lauf}))
clear redStackMid   
end


%%%%%% All intensities calculated for left and right flank


%%%% set sliding window size in micron
windowSize = 4; %%% in microns

sWSet = round(windowSize / voxelX_mum);


%sWSet = 40;
sW = sWSet;
sW1 = sW; %%% in pixels
sW2 = sW;
clear  greenValuesSliding_1
clear  greenValuesSliding_2
clear  redValuesSliding_1
clear  redValuesSliding_2

for lauf = 1:AnalysisEnd    

    redValuesSliding_1tmp = yRed1{lauf};
    
        %%%%% This section ensures that the sliding windows fits the
        %%%%% selection. If not the selection is cropped to fit the window
    
    %    redMax1(dist1 == 1) = 2;
        
        if redMax1(lauf)+ (sW1/2) > length(redValuesSliding_1tmp)
            
            sW1 = round(length(redValuesSliding_1tmp)-(redMax1(lauf)))-1
            if  mod(sW1,2) ==1
                sW1 = sW1 -1;
            end
            
        elseif redMax1(lauf)-(sW1/2) < 1
            sW1 = round(redMax1(lauf)/2)-1
            if  mod(sW1,2) ==1
                sW1 = sW1 -1;
            end
        end
        
    redValuesSliding_1{lauf} = redValuesSliding_1tmp([redMax1(lauf)-(sW1/2):redMax1(lauf)+(sW1/2)]);
    

    redValuesSliding_2tmp = yRed2{lauf};
    
     if redMax2(lauf)+ (sW2/2) > length(redValuesSliding_2tmp)
            
            sW2 = round(length(redValuesSliding_2tmp)-(redMax2(lauf)))-1
            if  mod(sW2,2) ==1
                sW2 = sW2 -1;
            end
        elseif redMax2(lauf)-(sW2/2) < 1
             sW2 = round(redMax2(lauf)/2)-1
             if  mod(sW2,2) ==1
                sW2 = sW2 -1;
            end
        end
    sWStore1(lauf) = sW1
      sWStore2(lauf) = sW2
    

    redValuesSliding_1tmp = yRed1{lauf};
    redValuesSliding_1{lauf} = redValuesSliding_1tmp([redMax1(lauf)-(sW1/2):redMax1(lauf)+(sW1/2)]);
   
    
    redValuesSliding_2tmp = yRed2{lauf};
    redValuesSliding_2{lauf} =   redValuesSliding_2tmp([redMax2(lauf)-(sW2/2):redMax2(lauf)+(sW2/2)]);
   
    
    
    
    greenValuesSliding_1tmp = yGreen1{lauf};
    greenValuesSliding_1{lauf} = greenValuesSliding_1tmp([redMax1(lauf)-(sW1/2):redMax1(lauf)+(sW1/2)]);
   
    
    greenValuesSliding_2tmp = yGreen2{lauf};
    greenValuesSliding_2{lauf} =   greenValuesSliding_2tmp([redMax2(lauf)-(sW2/2):redMax2(lauf)+(sW2/2)]);
   
    
    
    
    %%%%% Window which selects 80 pixel of the pole Roi.
    %%%% Select Window Size
    
    SW = sW;
    SW = SW/2; 
    
    
     
    %%%%%%%%%% Merge pole Regions red
    
     tmpyRedNonPol1 =    yRedNonPol1{lauf};
  
     
     yRedNonPol1Cut{lauf} =    tmpyRedNonPol1([redPoleMax1(lauf)-(SW/2):redPoleMax1(lauf)+(SW/2)]);
  
     
     tmpyRedNonPol2 =    yRedNonPol2{lauf};
    
     yRedNonPol2Cut{lauf} =    tmpyRedNonPol2([redPoleMax2(lauf)-(SW/2):redPoleMax2(lauf)+(SW/2)]);
    

    redValuesNonIngMean(lauf) = (mean(yRedNonPol1Cut{lauf}) + mean(yRedNonPol2Cut{lauf}))/2;
    
    %%%%%%%%%% Merge pole regions green
      
    tmpyGreenNonPol1 =   yGreenNonPol1{lauf};
  
     
    yGreenNonPol1Cut{lauf} =   tmpyGreenNonPol1([redPoleMax1(lauf)-(SW/2):redPoleMax1(lauf)+(SW/2)]);
  
     
    tmpyGreenNonPol2 =    yGreenNonPol2{lauf};
    
      yGreenNonPol2Cut{lauf} =   tmpyGreenNonPol2([redPoleMax2(lauf)-(SW/2):redPoleMax2(lauf)+(SW/2)]);
    

   greenValuesNonIngMean(lauf) = (mean(yGreenNonPol1Cut{lauf}) + mean(yGreenNonPol2Cut{lauf}))/2;
    
    
    
    %%%%%%%%%%%%%%%%%%
    
    
   
   
    %%%%%% Mean intensity per sliding windows
  
    redValuesSlidingMean_1(lauf) = mean(redValuesSliding_1{lauf});
    redValuesSlidingMean_2(lauf) = mean(redValuesSliding_2{lauf});
    
    
    
    greenValuesSlidingMean_1(lauf) = mean(greenValuesSliding_1{lauf});
    greenValuesSlidingMean_2(lauf) = mean(greenValuesSliding_2{lauf});
    
    
    %%%%%%% Average both flanks
  
     
     redValuesSlidingFlankMean(lauf) = (mean(redValuesSliding_1{lauf}) + mean(redValuesSliding_2{lauf}))/2;
    
     greenValuesSlidingFlankMean(lauf) = (mean(greenValuesSliding_1{lauf}) + mean(greenValuesSliding_2{lauf}))/2;
    
     
    sW = sWSet;
sW1 = sW; %%% in pixels
sW2 = sW;

end

%%%%%% Normalize linescans to anaphase onset


    if anaOnset  >= 3

          redFurrowNorm = redValuesSlidingFlankMean ./mean(redValuesSlidingFlankMean(anaOnset-2:anaOnset));
          greenFurrowNorm = greenValuesSlidingFlankMean ./mean(greenValuesSlidingFlankMean(anaOnset-2:anaOnset));

         greenValuesPoleNorm = greenValuesNonIngMean ./mean(greenValuesNonIngMean(anaOnset-2:anaOnset));

         redValuesPoleNorm = redValuesNonIngMean ./mean(redValuesNonIngMean(anaOnset-2:anaOnset));

    else


       redFurrowNorm = redValuesSlidingFlankMean ./mean(redValuesSlidingFlankMean(1:anaOnset));
       greenFurrowNorm = greenValuesSlidingFlankMean ./mean(greenValuesSlidingFlankMean(1:anaOnset));

       
         greenValuesPoleNorm = greenValuesNonIngMean ./mean(greenValuesNonIngMean(1:anaOnset));
       
       
          redValuesPoleNorm = redValuesNonIngMean ./mean(redValuesNonIngMean(1:anaOnset));
       
    end


%%%%% Save Variables


    cd([curdir '/' ]);

   savefile = 'ROIs.mat';
    
     

            saveVariables = {};
 
            saveVariables{1} = timeVec';
           
            saveVariables{2} = redFurrowNorm';
              saveVariables{3} = greenFurrowNorm';
              
            
           
            
            clear csvData;
            csvData=saveVariables;
 
    header= ['Time', 'Ratio Furrow vs. Pole Red','Ratio Furrow vs. Pole Green'];         
            
            outid = fopen('Ratios.csv', 'w+');

            fprintf(outid, '%s', header);
            fclose(outid);
            dlmwrite('Ratios.csv',csvData,'roffset',1,'-append')
            
            
            %%%%% Save varibles from the summed flanks

 saveVariables = {};
          
            saveVariables{1} = timeVec';
            
            saveVariables{2} = redValuesSlidingFlankMean';
            saveVariables{3} = redValuesNonIngMean';
             saveVariables{4} = greenValuesSlidingFlankMean';
              saveVariables{5} = greenValuesSlidingFlankMean';
          
           
          
           
            
            
            clear csvData;
            csvData=saveVariables;
   % header= ['1,2,3,4,5,6,7,8,9,10,11,12,13,14'];
            header= ['Time , redChannelFurrow, redChannelPole,greenChannelFurrow,greenChannelPole'];
            
            outid = fopen('FurrowIngressionCorticalValuesSUMFlanks.csv', 'w+');

            fprintf(outid, '%s', header);
            fclose(outid);
            dlmwrite ('FurrowIngressionCorticalValuesSUMFlanks.csv',csvData,'roffset',1,'-append')
           
     
            save('Workspace1DoubleBackground')
            

  
