# Supplementary material for: Cytokinesis in vertebrate cells initiates by contraction of an equatorial actomyosin network composed of randomly oriented filaments
Source: eLife. 2017 Nov 6;6:e30867. doi: 10.7554/eLife.30867 (PMC5673306; doi:10.7554/eLife.30867)
Supplement: Source code 1. [file elife-30867-code1.zip › saveMacro.ijm]

run("Add to Manager");
roiManager("save", '/Users/spira/Desktop/Desktop/LifeactCherry_GlGPIEgfp/131204/roi.zip') 
roiManager("Delete")
