# Supplementary material for: Cytokinesis in vertebrate cells initiates by contraction of an equatorial actomyosin network composed of randomly oriented filaments
Source: eLife. 2017 Nov 6;6:e30867. doi: 10.7554/eLife.30867 (PMC5673306; doi:10.7554/eLife.30867)
Supplement: Source code 1. [file elife-30867-code1.zip › tiffwrite_mat.m]

function [p] = tiffwrite_mat(image_matrix, filename)

%%%%%%%%%%%%%%%%%%%%%%%
% tiffwrite
% 
% writes 3D image matrix as tiff stack to file filename.
% 
% file will be created if it doesnt exist.
% 
% following 6 tags are written:
% 256: width
% 257: height
% 258: bits per sample
% 273: strip offset
% 278: rows per strip
% 279: strip byte count
% 
% written by Stephanie Fesser
% MPI f. Biochemistry
%%%%%%%%%%%%%%%%%%%%%%%


file = fopen(filename,'w');
s = size(image_matrix);
height = s(1);
width = s(2);
numimages = s(3);


%header
fwrite(file,'II','*char');
fwrite(file,uint16(42),'uint16','l');
fwrite(file,uint32(8),'uint32','l'); %(offset in bytes!)


for r =1:numimages

%start of IFD

IFDpos = ftell(file);
IFDsize = 2+9*12+4;

fwrite(file,uint16(9),'uint16','l');


%first tag (width)
fwrite(file,uint16(256),'uint16','l');
fwrite(file,uint16(3),'uint16','l');
fwrite(file,uint32(1),'uint32','l');
fwrite(file,uint16(width),'uint16','l');
fwrite(file,uint16(0),'uint16','l'); %fills the 12 bytes.

%second tag (height)

fwrite(file,uint16(257),'uint16','l');
fwrite(file,uint16(3),'uint16','l');
fwrite(file,uint32(1),'uint32','l');
fwrite(file,uint16(height),'uint16','l');
fwrite(file,uint16(0),'uint16','l');

%third tag (bits per sample)

fwrite(file,uint16(258),'uint16','l');
fwrite(file,uint16(3),'uint16','l');
fwrite(file,uint32(1),'uint32','l');
fwrite(file,uint16(16),'uint16','l');
fwrite(file,uint16(0),'uint16','l');


% compression tag % niko
fwrite(file,uint16(259),'uint16','l');
fwrite(file,uint16(3),'uint16','l');
fwrite(file,uint32(1),'uint32','l');
fwrite(file,uint16(1),'uint16','l');
fwrite(file,uint16(0),'uint16','l'); %fills the 12 bytes.
% 
fwrite(file,uint16(296),'uint16','l');
fwrite(file,uint16(3),'uint16','l');
fwrite(file,uint32(1),'uint32','l');
fwrite(file,uint16(1),'uint16','l');
fwrite(file,uint16(0),'uint16','l'); %fills the 12 bytes.


% compression tag % niko
fwrite(file,uint16(262),'uint16','l');
fwrite(file,uint16(3),'uint16','l');
fwrite(file,uint32(1),'uint32','l');
fwrite(file,uint16(1),'uint16','l');
fwrite(file,uint16(0),'uint16','l'); %fills the 12 bytes.


imi = (image_matrix(:,:,r))';
imagedata = reshape(imi,1,[]);
data_count = length(imagedata);
data_size = data_count*2;
fwrite(file,uint16(273),'uint16','l');
fwrite(file, uint16(4),'uint16','l');
fwrite(file,uint32(1),'uint32','l');
data_offset = IFDpos + IFDsize;
fwrite(file, uint32(data_offset),'uint32','l');

%fifth tag (RowsPerStrip)

fwrite(file,uint16(278),'uint16','l');
fwrite(file,uint16(4),'uint16','l');
fwrite(file,uint32(1),'uint32','l');

fwrite(file,uint32(height),'uint32','l');

%sixth tag (StripByteCounts)

fwrite(file,uint16(279),'uint16','l');
fwrite(file,uint16(4),'uint16','l');
fwrite(file,uint32(1),'uint32','l');

fwrite(file,uint32(data_size),'uint32','l');


%next IFD offset
if r < numimages
    next_offset = data_offset + data_size;
    fwrite(file,uint32(next_offset),'uint32','l');
else
    fwrite(file,uint32(0),'uint32','l');
end


fwrite(file,imagedata,'uint16','l');
clear imagedata;

end

fclose(file);

return;
